# Supplementary material for: Evaluating biventricular diastolic function using cardiovascular magnetic resonance 4d-flow derived E/e’
Source: Eur Heart J Imaging Methods Pract. 2026 Mar 9;4(1):qyag039. doi: 10.1093/ehjimp/qyag039 (PMC12994140; doi:10.1093/ehjimp/qyag039)
Supplement: qyag039_Supplementary_Data [file qyag039_supplementary_data.zip]

Archive with 2 entries (2 files):
- Video 1_Grob.mp4
- Supplemental_Grob_4D_08032026.pdf
